# Supplementary material for: Camellia sinensis in the Prevention and Treatment of Dry Mouth: A Review
Source: Dent J (Basel). 2026 Jun 11;14(6):363. doi: 10.3390/dj14060363 (PMC13297768; doi:10.3390/dj14060363)
Supplement: Supplementary file 1 [file dentistry-14-00363-s001.zip]

Archive with 1 entries (1 files):
- dentistry-4289671-supplementary.pdf
